# Supplementary material for: The Effect of the Use of Unconventional Solutions for Osmotic Dehydration on Selected Properties of Fresh-Cut Oranges
Source: Foods. 2025 Feb 1;14(3):468. doi: 10.3390/foods14030468 (PMC11816818; doi:10.3390/foods14030468)
Supplement: Supplementary file 1 [file foods-14-00468-s001.zip]

Archive with 1 entries (1 files):
- foods-3431940-supplementary.pdf
